# Supplementary material for: Creation of an innovative diagnostic framework for hepatocellular carcinoma employing bioinformatics techniques focused on senescence-related and pyroptosis-related genes
Source: Front Oncol. 2025 Feb 13;15:1485421. doi: 10.3389/fonc.2025.1485421 (PMC11864952; doi:10.3389/fonc.2025.1485421)
Supplement: Supplementary file 1 [file DataSheet1.csv]

x
TP53
CDKN2A
CDKN1A
SIRT1
RSL1D1
TERT
RB1
PML
SIRT6
MAPK14
ATM
TERF2
BMI1
CDK2
CDKN1B
LMNA
E2F1
CDK4
EZH2
CDK6
ID1
MDM2
MAPK1
IL6
SP1
UBN1
NUAK1
LMNB1
WRN
TBX2
PTEN
PHB1
YPEL3
TBX3
CGAS
HMGA2
H2AX
NFKB1
JUN
IGFBP7
POT1
MAPK3
STAT3
MYC
CXCL8
CDKN2B
RELA
HIRA
KDM6B
IFI16
IL1A
TERF1
MTOR
H1-4
CCNA2
FOS
ZNF277
CAV1
MAPK10
CSNK2A1
HRAS
MAPK8
ZKSCAN3
ING1
MRE11
ETS1
ASF1A
MDM4
ACD
PNPT1
ULK3
TINF2
TXN
UBTD1
RBBP4
MAP3K5
SIRT7
TGFB1
RBL2
UBC
TWIST1
H4C16
RBL1
FZR1
RXRA
FOXO1
IFNB1
RNF114
PRKAA1
IGF1
HMGA1
BRAF
MAP2K4
EP400
H3-3A
CABIN1
HSPA9
NOX4
MAPK9
MAPKAPK5
AKT1
HDAC1
NBN
MAP2K3
MAPK11
H4C1
ETS2
LBR
FBXO5
NPM1
SMARCB1
UBE2D1
CCNE2
SELENOH
HSPA4
FOXM1
EP300
PRKCD
NFE2L2
KAT5
MAP2K6
VENTX
FOXO3
SRF
BACH1
TP63
CBX4
E2F2
TAGLN
CBX8
PARP1
IGFBP5
TERF2IP
CCND1
HSF1
PIM1
NOS3
E2F3
PPARG
OPA1
CDK1
GLB1
IFNG
DNM1L
CPT1C
H1-5
KIR2DL4
STAT1
KRAS
CLU
EGF
KNDC1
CDKN2C
CEBPB
RARB
SERPINE1
MAP2K7
TCF7L1
DUSP6
TGFB1I1
CCNE1
CDKN2D
H1-1
HELLS
JUNB
TFDP1
MAGEA2
MAGEA2B
SMC5
SMC6
ELAVL1
CHEK2
PHB2
RNF2
RING1
EGFR
HNRNPA1
EHMT2
SUZ12
CCNA1
H3-4
CDK5
YAP1
H2AJ
IFI27
ID2
SIRT3
BRCA1
RAD50
CDC27
ANAPC7
ANAPC5
PHC2
ANAPC4
HIF1A
PIK3CG
TP53BP1
PRMT6
METTL3
H1-2
H3C1
H2BC5
TFDP2
H1-3
E2F4
THBS1
AR
TUG1
CCNB1
BMAL1
HSPA8
CDKN2AIP
HSPD1
MAD2L1
GADD45A
GAPDH
SOD2
HLA-G
AFP
NOTCH1
IGF2
STUB1
RPS6KB1
HSPA1A
CNOT6
MFN1
MARCHF5
FGFR1
TGFB2
TNF
CTSD
RPS6KA1
MAPKAPK3
MAPKAPK2
UBB
RPS27A
IL1B
XRCC6
PSMC4
MMP7
SOD1
NR1H2
PLK1
ZSCAN4
MSN
CPEB1
FGF2
PIK3CA
ZEB1
PRKAA2
CNOT6L
H2AC4
LATS1
SARS1
MIF
BIRC5
DCLRE1B
SPACDR
CBX2
PHC1
PHC3
BHLHE40
TKT
CHEK1
VIM
EEF1A1
KDM5B
UHRF1
FIS1
ANAPC1
RBBP7
ANAPC10
ANAPC2
CDC16
CDC23
MOV10
H1-0
UBA52
H2AC20
H2AZ2
H2BC3
H2AC6
H2BC1
H2BC4
ANAPC16
H2AC7
H2AC14
H2AC8
H2AC18
H2AC19
HDAC4
EGR1
ARG2
ERBB2
SKP2
ABL1
G6PD
KMT5A
DUSP3
HSPB1
CD36
AGO2
AURKA
SRSF3
CENPA
TNFSF13
IL24
NEK6
WNT5A
ABI3BP
SMARCD1
HDAC9
PRMT1
RARA
INS
VTI1B
PRKCA
SIRT2
LGALS3
RPS6KA3
MAP4K4
MAPK7
RPS6KA2
EHMT1
TNIK
EED
UBE2C
AGO1
ERF
MINK1
UBE2E1
UBE2S
ANAPC11
TNRC6A
H2BC21
H3-3B
SCMH1
TNRC6B
AGO3
H4C3
CBX6
H2BC9
AGO4
H2BC11
H2BC14
H3C2
H4C11
H4C9
H2BC13
H2BC15
H3C4
H4C12
H4C2
H4C5
H4C8
H2BC10
H3C11
H3C12
H4C4
TNRC6C
ANAPC15
CDC26
H2BC12
H2BC6
H3C10
H3C14
H3C3
H3C6
H3C8
H4C6
H2BC17
H2BC26
H2BC8
H3C13
H3C7
H4C13
H4C14
H2BC7
H2AB1
H3C15
H4C15
COMMD3-BMI1
LOC102724334
SERPINF1
ING2
IGF1R
DNMT1
AGT
PTPRB
RBM4
DICER1
KL
IGFBP3
ZMPSTE24
PTTG1
MAPT
SPARC
PRPF19
NFIC
ZNF768
NOS2
YBX1
RAF1
SMAD3
MYBL2
CAVIN1
LPAR3
E2F7
XAF1
DPY30
LRRC56
SDC1
CALR
TLR2
CXCR2
STK11
RAN
HNRNPD
CTSB
SLC25A5
EHF
CYCS
GATA4
DKC1
TCF3
DAXX
WWTR1
NEK2
COPS2
TFAP4
BCL2
KDR
ACLY
SATB1
ETV7
ZBTB7A
AURKB
PEBP1
TSC22D4
VTI1A
MTF2
TMPRSS11A
FGFR2
ISG15
HAS2
SPRY1
HJURP
CIP2A
PCNA
BRF1
PPP2CA
IRF7
YWHAZ
PRDX2
MEF2A
CALCA
IFNA1
CASP3
MORC3
DYRK1A
ENO1
PPARD
DKK1
KRT10
FILIP1L
PRDX3
TEAD4
MPP1
ERRFI1
CST1
BUB1
PTPN11
HSP90AA1
SOX2
RARS1
SRSF1
GDF15
MORF4L1
APEX1
FXR1
HSPA1L
LAMP1
GNL3
AIM2
CTCFL
GADD45G
MAFK
TSLP
MET
USP7
PLAT
FOXP3
IL10
TGFA
ITPR2
BAG3
CBX1
MAD2L1BP
PDIA6
MST1R
WFDC1
KIT
HNF4A
VCP
GPX1
CUL4B
KDM5A
AGR2
BAG5
SND1
RRAD
FAHD1
KAT6A
SERPINB2
WNT7A
TRIB2
TP73
BRCA2
EEF1E1
ITGB3
GJA1
PTPN6
VCAM1
KDM4A
ARID3A
SIN3B
SMAD4
MMP13
EEF2
IRF1
OXTR
TGIF1
TLR5
ADAMTS5
ARRB1
PFKFB3
FOXA1
LMNB2
NUDT1
SLC13A3
TIMELESS
DCD
MAP3K7
CTSZ
S100A13
HMOX1
MMP1
TEAD1
SMARCE1
SAMHD1
PRPF8
MCAM
TEAD3
B2M
SMARCA4
INSR
ALK
NFKBIA
PDGFB
ACTB
MFN2
PDPK1
ADIPOQ
HADHB
UQCRC2
FOSL1
ELN
IL13
SIX1
KIF2C
DNAJA1
HNRNPL
HSPB2
METTL14
ANGPTL2
NOX1
COMP
NAMPT
NOS1
GPI
PRPF3
BAZ1A
LARP4
PTGS2
UBE3A
SQSTM1
ATR
CSNK2B
PAK2
ETV6
MIB1
RUVBL1
NDUFS2
RPIA
RPL26
EEF1B2
FOSB
ING3
TIFA
NOTCH3
KNG1
RPL5
AKR1B1
COL4A2
PAX3
POLB
SFN
HBEGF
ILK
SOX5
WIF1
DGCR8
CHD5
CCNG1
MUC4
RNF4
BTG3
HBP1
CD28
CTNNB1
CAT
MAP2K1
VASH1
CASP4
EPHA3
IL7R
PPP1CA
STS
OGT
SPHK1
KPNA2
PGRMC1
CD9
HMMR
KPNB1
NCOR1
NFIA
NFIB
NFIX
SELENBP1
TOM1
DSG1
IL17F
KPNA1
KPNA3
PTAFR
U2AF1
LARP7
SMG1
TOPBP1
WWP1
MAFG
CREG1
PIR
ATF7IP
LSG1
PGAM5
GNG11
LGALS7B
SIAH1
VEGFA
MORF4L2
CCL2
MITF
BCL2L1
JAK1
CFB
CDC73
HADHA
LPAR1
PDHB
SLC25A13
PPM1A
C1QBP
LARS1
POLR2A
SLC1A5
TFE3
BLMH
EIF3A
FOXP2
KCNH7
VDAC2
EFTUD2
MATR3
RPS15A
YME1L1
ASPSCR1
CLIC1
GRK4
NINJ1
PSMC5
UBE2E3
DUSP16
EIF3E
RPLP2
CAND1
EIF3L
IL17B
IL20
PSME4
TIMM50
EML4
FBXO3
IPO7
HACD3
KPNA5
CD24
YPEL2
ATOH8
DIRAS3
H2BC12L
TGFBR2
GSK3B
RBX1
POU5F1
CDKN1C
ABI3
WNT1
BCL6
CITED2
NEK4
FZD5
FGF23
KCNA2
KCNK9
CNTN2
SOX9
DAO
EPHX1
MKNK1
SF3B1
BLVRA
KCNJ12
NSD2
SNAI1
AHCYL1
WNT9A
CAPNS1
ZMYND11
MYBBP1A
NACC1
NUDT5
PHLPP2
SLC52A1
AKTIP
MAPK15
NCAPH2
PES1
SUPT6H
XAB2
PPP1R13B
SPIN1
ATG9B
CXCL14
SURF2
SERPINB12
ZMAT3
ZNF778
FBXO46
CDC25C
PLD2
WNT16
DNMT3A
BAX
PPARGC1A
APP
ENG
ITGB1
CBX7
FAS
MECP2
TLR4
ANXA5
BTG2
HDAC2
PGR
PIN1
DEK
UCP2
GGCT
TGFBR1
POLD1
RUNX2
CREBBP
RHOA
HMGB1
KEAP1
MACROH2A1
TXNIP
PIK3CD
IL4
SKP1
SUV39H1
AKT3
BCL2L12
ECRG4
EPHB4
TSC2
BAP1
RARG
SCN9A
TSC1
CDC25B
CUX1
ASIC1
ERCC5
CRABP2
SPOP
TRIM27
ASIC3
JDP2
CRIPT
CCL26
IL37
EID3
NOL12
ESR1
PLA2R1
CD44
ATG5
TIMP1
RASSF1
PLAU
LEP
CXCL12
FAM13A
NUAK2
RECQL4
IVL
PRKDC
SRC
RUNX1
APOD
SIRT4
NANOG
CALB1
RPL7
ESR2
FGF1
SHC1
ILF3
PRKG2
POU2F1
PEA15
MXD1
ZNF410
FANCD2
PINK1
MAP2
BRD7
CBX5
MSRA
MSRB2
NES
HGF
BMP4
PTK2
CXCL1
KLRG1
ATP13A3
HDAC6
HSPA5
NF1
MCM2
BECN1
LOXL2
SOCS1
BMP6
EIF5A
ELK1
XRCC5
STING1
USP17L2
PKM
PRDX1
CCN2
HSPA2
HSPA6
PCGF2
BUB1B
DPP4
EDN1
PPM1D
B3GAT1
CDKN3
RASSF5
KITLG
MCL1
MKI67
IDH1
CASP8
CD40LG
HDAC3
TOP1
ATF2
PRDX5
SELE
DHX9
FOXO4
MSRB1
TMEM158
APC
ZEB2
RFC1
TXNRD1
NSUN2
SP100
GRSF1
DNAJA3
BCCIP
RAC1
IRS1
LIG1
PRMT5
GLO1
ZFYVE9
RPL7A
INPP4B
ERGIC2
UBN2
ANXA2
CRTC1
DYNC1I2
ITGB4
GP1BA
CDC6
PECAM1
MVP
MMP9
MGMT
NR3C1
CYBB
ATF3
PLAUR
OLR1
CCN1
CUL1
RAD9A
CDC42
RAD51
TF
CTSK
RHEB
TUBB
BLM
HSP90AB1
STAT5A
EIF4G1
KAT2B
POLG
TNFRSF11B
TNFSF10
CBX3
HMGB2
PABPC1
TNFRSF10D
NR2E1
BGLAP
MAP1LC3A
MEOX2
RECK
ZNF365
CCAR2
CBS
DNMT3B
KDM1A
HDAC7
NGFR
CKB
ATP6V0A2
ME1
DLX3
NEDD8
MKRN1
FBXO31
NGF
BDNF
IL1RN
GSN
SYP
IL2
CSF1
HES1
LIF
DKK3
LIN9
JAK2
SMAD2
IL2RA
SNCA
CDH1
GLS
NTRK1
MSH2
MYH9
OGG1
RPA1
CCND3
CANX
CDC45
BAK1
BTRC
PABPN1
SIRT5
NCL
RACK1
CIB1
IL15
MDC1
DUSP4
TP53BP2
ATF6
DCN
CASP2
CD38
ERCC1
GRB2
PFN1
CDC20
MDH1
EWSR1
UBE2D3
AIMP2
PDCD4
SFRP1
NR2C2
ZNF148
TEP1
RPL28
DUSP19
CIAO2B
HOPX
LOX
BMPR1A
MAP3K3
TOP2B
NUP62
PLK2
ZMIZ1
PAWR
NSMCE2
PRELP
MNT
FBXO4
PAK1
MECOM
PKN1
ARHGAP15
LHPP
TENT5C
STAT6
PDK3
CTNNAL1
ACVRL1
EIF2AK3
GSR
TNFRSF10B
ODC1
PRKD1
PRKN
ACTA2
CASP9
AGER
AHR
ARHGDIA
EIF4EBP1
GSS
IRF5
MCM7
SERPINH1
CYB5R3
HNRNPK
IRF3
MAF
REV3L
RUVBL2
CCL5
ENDOG
RPS6
KDM2B
POSTN
PTBP1
RPL27
CUL7
PSMD9
RUNX1T1
SLC30A10
ZBTB17
MARCKS
PIEZO1
TP53I3
TSC22D1
HNRNPM
ID4
PHF12
BABAM2
RPS18
CKAP4
FBXW8
FOXQ1
SRFBP1
CXCR4
ADA
TNFRSF1A
NLRP3
SLC4A1
STK4
IL1R1
KLF4
CGA
IL3
SMURF2
TIMP3
FOSL2
SKIL
ANK2
DDAH2
IL11
MAP1LC3B
CSF3
ZFP36
LIN54
LIN52
LIN37
BACE1
ACTG2
CKS1B
HAS3
DYNC1I1
NFX1
NQO1
PDGFRB
MMP2
DSP
FN1
TLR3
ASAH1
CHUK
PRKCH
CCND2
FASN
FKBP1A
FKBP5
GLI1
KMT2A
MSH6
SREBF1
YY1
CARM1
CTCF
GRN
NCOA3
RBPJ
SMC3
TGM2
TPI1
UBE2N
XPO1
CFL1
CRKL
EZR
OTX2
SIN3A
TRAF6
ARF1
LONP1
ANG
AQP3
CD274
DCX
GDA
LATS2
PPARA
S1PR2
STK3
TRIM28
ADCY10
CNBP
DHPS
RUNX3
SERPINB5
TFAM
FBL
S100A6
TPR
EIF6
KHSRP
RPS13
SORBS1
SORBS2
BAG2
CCN3
ID3
SRSF7
TUBA1C
USP16
NTN4
COL15A1
HSPA1B
CIRBP
TCF19
MRGBP
TNFSF11
PC
DDB1
GSTM3
TCF7L2
NDRG1
FOXP1
RAD21
TPP1
IGFBP6
NDUFS6
BSCL2
LOXL1
MBD2
PSMD6
IBSP
OR51E1
FLT3
NT5E
MMP14
NRAS
APOE
CREB1
MMP3
CASP1
NCAM1
VWF
ALOX5
PDCD1
SETD2
CDH5
NEU1
PROM1
RXRB
SUMO1
ERCC4
FBXW7
SPP1
CCR7
CD47
CSF2
DLL1
EFEMP1
NTF3
SELP
CLOCK
COQ7
NUMA1
THPO
TRIM32
TWIST2
CD70
RPS6KA6
TFEB
THY1
ACKR1
ELF4
NFYA
H2AZ1
KLRK1
MIP
POLD3
E2F5
ESCO2
LEO1
RNF43
CEMIP
ESCO1
MACROH2A2
MAP1LC3C
PDGFRA
BCR
LCK
LDHA
SOS1
TOP2A
ATP1A1
BLK
FTH1
SYK
YWHAE
ALDOA
GGT1
LYN
PRNP
RPL11
BARD1
HSP90B1
NFATC1
PRPS1
YES1
ASNS
DDIT3
FOXA2
HSD17B4
HTRA2
LDHB
PCK2
TRPC3
CNR2
HYOU1
LTF
TNKS
UBE2L3
WWOX
ATP5F1B
IARS1
PSMA7
RAP1A
RPL35
ARPC1B
CUL4A
IGFBP1
NCOR2
OPTN
PAICS
RAD51C
RNASEH2A
RPS24
RPS3
SOX4
SPI1
CYSLTR1
GLRX
PPBP
PTX3
RAPGEF4
RNF168
VPS35
EIF4G2
GSTM2
HNRNPC
KHDRBS1
KSR1
NDUFAB1
NHEJ1
PLS3
PTN
RPL10A
RPL31
SCYL1
EEF1G
G3BP1
HEPACAM
MUS81
PDE1A
RPL12
RPL22
RPL30
RPS5
TSN
PFN2
PSMD1
DDX21
DNAJA2
FAU
MCRS1
RPS8
SF3A1
DENR
HRK
RPL36
WTAP
NASP
DIP2C
FOXD1
LRRC59
NOP53
SERBP1
SPRTN
ST8SIA5
MRFAP1
ZHX3
MIS12
FAM98A
H1-10
TEN1
EPHA2
NFKB2
ADAM17
ASS1
EIF2AK2
GNAS
LRRK2
P4HB
PGK1
PPIB
ROCK1
CSNK1A1
CUL3
DDX3X
PAK4
PPP2R1A
PTPRJ
ROR2
RPS19
TUBB3
TUBG1
WT1
BUB3
CFH
CTBP1
F9
FTO
FYN
GATA6
KDM6A
MCM4
MTHFR
NEDD4
PIK3CB
VCL
WNT3A
YWHAB
ATF4
ATP7A
BIRC3
CD59
FADD
FXN
GUCY2C
KDM4B
KRT8
MAD1L1
MYH6
PRDX6
PSAT1
ROCK2
SPTBN1
TMPO
UQCRFS1
CLTC
DDX5
F3
INHBA
KCNA1
KLF5
MCM3
MCM5
MSX2
TRIM24
TUBB2A
VDAC1
ADM
CCT5
CS
DRD1
DUT
EIF2S1
EMD
FDXR
HARS1
NME1
PBRM1
PPP1R12A
PPP3R1
PRODH
PTGES3
RBBP8
RELB
TLE1
TNFRSF10A
TNFSF15
TRAF2
TRRAP
TUFM
ULK1
CRY1
CTTN
DLX5
FERMT1
GH1
IL17A
IQGAP1
MCM6
ME2
MYO6
NUP107
PGAM1
PPM1B
PSMA4
PSMB5
PSMD14
PTDSS1
RAD17
RCC1
SFRP4
SLC16A7
SMARCC1
SRI
TRIM21
BCL11B
CCT2
CD63
CSRP1
CUL5
EIF4B
HLCS
KDM3A
KLRC1
NDN
POLD2
PRG4
PSME1
RPL8
RPS17
SLC23A2
SNRNP200
SOX6
SP3
TACC3
TCP1
ATG4A
CCT3
CCT4
CCT7
CLCA2
HMGN1
HSPE1
KLRD1
MRTFA
NFYC
POLR3K
PPP1R13L
PSME2
PUM1
RANGAP1
RPLP0
RPS16
SPINT2
SRSF2
SRSF6
TNPO1
TRA2B
TRDMT1
TRIP13
USP11
CAPZB
CCT6A
CCT8
CLIP2
COL13A1
GTF2I
IAPP
IGF2BP1
KIF20A
LGR6
MAFA
MNDA
MTDH
NEUROG3
PRG2
RBP1
RPLP1
RPS2
RPS3A
SLC23A1
SSRP1
SUPT16H
TAC1
WDR77
CORO1C
CSDE1
DSPP
EIF5B
FKBP3
IFIT3
MANF
RNF34
SUN2
VPS26A
AKAP8
ALYREF
BFSP1
ILF2
IRX5
MT1X
MYO1B
NACA
NOP2
PATZ1
PCMT1
PINX1
PREB
RPS4X
RRBP1
SAP30
SUN1
SUPT5H
TET1
TOX
XPO6
ARHGAP18
ARID4A
ARID4B
BASP1
DNAJC1
EIF3J
HERC3
MIA
NUTF2
CCDC47
CEBPG
CHORDC1
DUSP12
GOLGA4
GOLGB1
HP1BP3
LSM14A
PATJ
PHF10
PYHIN1
RBM25
RSF1
VGLL4
ABT1
DTD1
MTPN
NUCKS1
RIDA
SLC22A17
FBXO22
FUNDC1
GPR19
HMGN3
HTRA4
JPT1
NEUROD6
RABL6
AKAP17A
PYM1
TIGD1
CFAP44
TMEM263
STYXL2
TMSB15A
TMA7
ADAM10
NTRK3
UCHL1
PIK3R1
PSEN1
FLT1
IL2RB
ALDH2
EGLN1
KCNH2
KRT18
LPL
SMARCA2
TYMS
ACACA
FASLG
IRAK1
PBX1
PMS2
POLE
PRKCZ
RORA
SGK1
ABCA1
BRD4
CDC25A
CDK8
GRK2
KLK3
LAMC2
MAPK12
MYCN
PRKAB1
PTGER2
TFAP2A
TYRP1
UBE2I
VCAN
VHL
XDH
ABCC8
ACAN
ANGPT1
ATRX
CFI
CYBA
DDB2
ERCC6
HMGCR
KRT14
KRT5
MSTN
MYOD1
PTGER3
PTGER4
PTS
CD34
CDK7
DMD
HRH1
PPP2R2B
PXN
APOL1
C5AR1
CCR2
CHRNA7
CR1
DHCR24
HAVCR2
IRS2
MBP
NRF1
PDE4A
PIAS2
RELN
RNASET2
STMN1
TRAF3IP2
XRCC1
ACP1
AMD1
AMPH
AREG
BAD
BCAR1
CD82
COX5A
GAP43
GNB2
IGFBP2
IGFBP4
IL7
KRT6A
PROX1
REST
SNAI2
TPP2
CCL20
EPO
EREG
FLG
GABARAP
GDF11
HBA1
JMJD6
KRT16
LYVE1
MGST1
MYT1L
TRIB3
UCP1
ADAMTSL1
ALOX15B
CNTF
GRHL2
HIC1
KIFC1
MXI1
PMS1
TIMP2
WIPI2
C9orf72
CLSPN
GBP1
NOLC1
PLPP2
SUMO2
SUMO3
TTF2
UNC5B
ABI2
AKAP5
CELF1
DBN1
MRC1
MYBL1
MYT1
PDS5A
RASSF2
STMN2
STN1
WAPL
ELOVL2
IL1RAPL2
MEX3B
RGN
XPO7
ASTN2
PPRC1
DZIP3
GNG12
MXD4
NRSN2
ST7
TADA3
PTDSS2
ROMO1
DSCC1
MOB3A
NUPR1
SSX2
MXRA5
SCT
SERF2
SERF1A
KNCN
SERF1B
FGFR3
MAP2K2
AKT2
BTK
ACE
AXL
CSF1R
EPHB2
FLT4
ITGA2B
MYLK
XIAP
APOA1
CD19
ELANE
GRIN1
HSD11B1
JAK3
NOTCH2
SHH
TFRC
TH
CAPN1
COL2A1
FANCA
GBA1
GDNF
GLA
GRIK2
ICAM1
KAT2A
LEPR
LRP2
MAP3K1
MME
PCSK9
PIK3R2
PLA2G7
PLG
PTPN1
RIPK1
RRM2B
STIM1
TACR3
TRPC6
VDR
ACVR2B
ADRB1
ALB
ANGPT2
BMPR1B
BRIP1
CASP7
CHAT
CYP19A1
DHFR
EPOR
FANCC
FGF8
FLNA
GLUL
IKBKG
ITPR1
JUP
MLH1
NCSTN
NF2
NRG1
PIK3C3
PRKCB
RRM1
RYR1
SLC12A5
TLR7
TLR8
TNFRSF1B
TPM1
TYR
ABCC6
ADCY6
ANXA1
APAF1
ATP6V1B2
C5
CA12
CASP6
CIT
CPT1A
CTSL
CYP1B1
DLG4
DLL4
DMPK
ERCC2
ERCC3
ERN1
FECH
GZMB
ITGAM
ITGAV
KRT1
L1CAM
LPIN1
MAPK13
MC1R
NCF2
NCF4
OPRM1
PGD
PGM1
PLK4
POMC
PRKCI
PSAP
RIGI
RRM2
SLC5A1
SSTR2
TCF4
TPM3
WNT4
ACTN2
ACVR2A
ADCY3
ADORA2A
ATP6V1E1
BMP2
C1QA
CCR5
CD14
DAG1
FCGR3A
GNAO1
GP9
GPC3
HLA-DRB1
HNF1A
IHH
LAMA1
LAMB2
LAMB3
LYZ
MMP12
NR1H3
NTF4
OGDH
PAX5
PIK3C2A
PRF1
PRKD2
PTHLH
PTPRA
RACGAP1
REL
RIT1
SGPL1
SMAD9
A2M
ATP6V1A
CALM1
CCNH
CDK5R1
CUBN
DUSP1
DYRK1B
ESRRA
GP6
HBB
HLA-B
IRF8
ITGA2
LAMA4
LIG3
MAP3K8
MEF2D
MYH10
NEK9
NT5C3A
NUMB
PEPD
PIP4K2A
PRTN3
RAB11A
RAD54L
SMARCAL1
SOX10
ADCY2
AHSG
ALOX12
ARID1A
ATP6V1B1
BDKRB2
[truncated: 1,610 more rows]
