# Supplementary material for: Creation of an innovative diagnostic framework for hepatocellular carcinoma employing bioinformatics techniques focused on senescence-related and pyroptosis-related genes
Source: Front Oncol. 2025 Feb 13;15:1485421. doi: 10.3389/fonc.2025.1485421 (PMC11864952; doi:10.3389/fonc.2025.1485421)
Supplement: Supplementary file 2 [file DataSheet2.csv]

x
GSDMD
GSDME
NLRP3
CASP1
CASP4
GSDMB
GSDMC
NLRP1
CASP3
GSDMA
AIM2
CASP8
IL1B
GZMB
CASP5
PYCARD
CARD8
IL18
GZMA
DPP9
ZBP1
TRIM21
CASP6
APIP
NLRC4
DPP8
HMGB1
IFI27
STAT3
DDX3X
MEFV
TRIM24
AGER
NAIP
MAPK14
GBP1
CASP7
MAP3K20
SIRT1
DHX9
NLRP9
TP53
H2AX
H2AC20
ELANE
TUG1
TP63
FOXO3
CTSG
NFKB1
ELAVL1
TXNIP
NLRP6
MAPK11
NEK7
NFE2L2
TREM2
TNF
VEGFA
CD274
ATG5
HDAC2
METTL3
TREM1
GBP5
NINJ1
FOXP3
SESN2
BRD4
NLRP7
MMP9
BRCA1
RELA
COL2A1
GSTP1
SERPINC1
CD55
CDKN1B
CYBB
GGT1
RPS19
GALNS
PAH
ADIPOQ
BCL6
CA1
SERPINH1
ALOX15
HP
FMR1
LCN2
PLAUR
SIRT6
TRAF2
CMA1
CUL4B
FCGRT
P4HA1
S100A9
FKBP10
GABRG3
RASGRF1
RPL3
S100A8
SLC4A2
CLEC3B
CPA3
FSTL1
PPIC
RPL7A
DHX8
H1-2
H1-5
PRG2
PVALB
RPL27A
SSR1
USP48
ANKLE2
ACSM3
GAR1
RBM26
H1-1
SRP14
PROM2
HEATR5A
ZNF329
GJA1
HTRA1
SIRT3
FUS
SNIP1
PRDM1
PCSK9
TNFRSF11B
GATA1
IL17A
IFI16
IRF1
PKM
VDR
PINK1
IKBKE
KIF23
CRTAC1
SQSTM1
MLKL
NR4A1
UBR2
SLC46A2
CPTP
DNMT1
IRF2
TLR4
ETS1
TET2
TRAF6
INPP5D
S100A4
SNRPN
CEBPB
CTSV
RBMX
TOMM20
UTS2
SIGLEC15
ZNF532
PTPN11
SMAD2
APOE
ROCK1
IKBKG
PAK2
SDHB
ANXA1
EEF2K
P2RX7
FPR2
ATP6AP1
SETD7
TRIM25
NDUFA13
GABARAP
SMC4
GABARAPL1
SYVN1
NLRX1
PLA2R1
FGF21
IL37
IL1A
CHMP4B
APOA1
IKZF1
STAT5A
NEDD4
TPM3
BSG
PGF
USP14
CXCL8
TFAM
STING1
USP25
FAT1
USF2
IL32
SLC16A4
SLC30A7
YTHDF2
YAF2
PIF1
CHRFAM7A
MALT1
TLR2
GSK3B
ICAM1
PTGS2
STK4
PRF1
PRMT5
MST1
CITED2
VTN
PTX3
AMIGO2
SNRK
MPEG1
HDAC6
ABL1
EPHA2
PPARG
TLR3
STAT2
CDK9
FGF5
IRF3
IRF9
NLRP2
UCP1
MELTF
GNA15
TSLP
TIFA
ZDHHC1
EZH2
DNMT3A
BAX
DNMT3B
CYCS
POLA1
BAK1
RBBP4
CHMP2B
EED
H3-3A
PRIM1
RBBP7
SUZ12
POLA2
PRIM2
CHMP3
H2BC21
H3-3B
CHMP2A
H3C1
H4C3
CHMP6
CHMP7
H2AZ2
H2BC9
CHMP4C
H2BC11
H2BC14
H2BC3
H3C2
H4C1
H4C11
H4C16
H4C9
H2AC4
H2AC6
H2BC1
H2BC13
H2BC15
H2BC4
H2BC5
H3C4
H4C12
H4C2
H4C5
H4C8
CHMP4A
H2BC10
H3C11
H3C12
H4C4
H2AC7
H2AJ
H2BC12
H2BC6
H3C10
H3C14
H3C3
H3C6
H3C8
H4C6
H2AC14
H2BC17
H2BC26
H2BC8
H3C13
H3C7
H4C13
H4C14
H2AC8
H2BC7
H2AB1
H2AC18
H3C15
H4C15
H2AC19
RNF103-CHMP3
LOC102724334
PTEN
NFKBIA
LMNA
DRD2
FLNA
ADORA2B
HSP90B1
ACTN4
ADORA1
ADORA2A
ADORA3
ULK1
ANLN
IFNB1
NOP56
OSM
FLOT1
PECAM1
USP18
METTL14
NOP2
RRBP1
TRIM31
RSL1D1
S100A12
TRIM64
SOCS1
IQGAP1
CRYZL2P-SEC16B
CAMP
MRE11
TRAF3
TFG
FNDC4
FNDC5
MAP3K7
PARP1
PRKN
USP8
NR1H2
MKI67
TCEA3
USP47
IL36G
IL36B
PRTN3
SERPINB1
DUOX1
APOL1
ZEB2
GBP3
GBP2
BNIP3
IRGM
CASP9
ANO6
CNR1
FADD
VCAM1
VIM
CAPN1
JUN
RIPK3
MAP2K6
CALM1
BRCC3
CALM2
CALM3
BHLHE40
BHLHE41
ATOH8
ALK
CSNK1A1
BIRC2
CDK1
TFAP2A
BIRC3
E2F4
MIB1
LY96
UBE2D2
GLMN
SUGT1
SCAF11
NLRP13
TUBB6
MYD88
TLR8
APAF1
HKDC1
WFDC12
USP9X
XIAP
NOS1
NOS2
PKN2
DPEP1
TACR1
CHMP1A
TAC1
ANO10
PYDC2
PANX1
CCL5
MUC20
ACE2
TRPA1
IL27
EGFR
AKT1
ATF6
PEPD
DGCR8
XPNPEP1
POP1
NCR1
ORMDL3
BTK
MDM2
AXL
HSP90AA1
BCL2
IL1RN
RIPK1
STXBP1
YWHAE
CASP10
HSP90AB1
IFIH1
ANXA2
FTO
HSF1
YWHAZ
BECN1
CD14
CRKL
CSTB
HNRNPA2B1
HUWE1
IRAK3
SRPK1
MELK
ASIC1
CHI3L1
GSTO1
NFS1
RAB5A
STXBP2
TLR9
TNFSF13B
UBE2D3
ATG7
CDC37
IL13
PDCD6IP
BNIP3L
LRPPRC
USP24
ATG3
DEPTOR
ERP44
HNRNPC
IGF2BP3
VPS4B
AHSA1
GPER1
IL18BP
STXBP3
TRPM2
BTN3A1
BST2
IL13RA2
LYST
VPS28
CGAS
SEC22B
CLEC5A
SIGLEC14
GPX4
IL6
NOD1
NOD2
PJVK
PLCG1
PRKACA
TIRAP
