# Supplementary material for: Creation of an innovative diagnostic framework for hepatocellular carcinoma employing bioinformatics techniques focused on senescence-related and pyroptosis-related genes
Source: Front Oncol. 2025 Feb 13;15:1485421. doi: 10.3389/fonc.2025.1485421 (PMC11864952; doi:10.3389/fonc.2025.1485421)
Supplement: Supplementary file 3 [file DataSheet3.csv]

x
GSDMD
NLRP3
CASP1
CASP4
CASP3
AIM2
CASP8
IL1B
GZMB
IL18
TRIM21
CASP6
HMGB1
IFI27
STAT3
DDX3X
TRIM24
AGER
MAPK14
GBP1
CASP7
SIRT1
DHX9
TP53
H2AX
TUG1
TP63
FOXO3
NFKB1
ELAVL1
TXNIP
MAPK11
NFE2L2
TNF
VEGFA
CD274
ATG5
HDAC2
METTL3
NINJ1
FOXP3
BRD4
MMP9
BRCA1
RELA
COL2A1
GSTP1
CDKN1B
CYBB
GGT1
RPS19
ADIPOQ
BCL6
SERPINH1
FMR1
LCN2
PLAUR
SIRT6
TRAF2
CUL4B
RPL3
H1-2
H1-5
PRG2
PVALB
RPL27A
SSR1
GAR1
H1-1
SRP14
GJA1
HTRA1
SIRT3
FUS
SNIP1
PRDM1
PCSK9
TNFRSF11B
IL17A
IFI16
IRF1
VDR
PINK1
SQSTM1
DNMT1
TLR4
ETS1
TET2
TRAF6
CEBPB
PTPN11
SMAD2
APOE
ROCK1
IKBKG
PAK2
SDHB
ANXA1
NDUFA13
GABARAP
NLRX1
PLA2R1
FGF21
IL1A
CHMP4B
APOA1
IKZF1
STAT5A
NEDD4
TPM3
TFAM
STING1
YTHDF2
MALT1
TLR2
GSK3B
ICAM1
PTGS2
STK4
PRF1
PRMT5
CITED2
PTX3
HDAC6
ABL1
EPHA2
PPARG
TLR3
CDK9
FGF5
IRF3
UCP1
TSLP
TIFA
EZH2
DNMT3A
BAX
DNMT3B
CYCS
BAK1
RBBP4
EED
H3-3A
PRIM1
RBBP7
SUZ12
PRIM2
H2BC21
H3C1
H2AZ2
H2BC9
H2BC11
H2BC14
H2BC3
H3C2
H4C1
H4C11
H4C9
H2AC4
H2AC6
H2BC1
H2BC13
H2BC15
H2BC5
H4C5
H4C8
H3C11
H4C4
H2AJ
H2BC12
H3C3
H3C6
H3C8
H2AC14
H2BC17
H3C7
H4C13
H2AC8
PTEN
NFKBIA
LMNA
FLNA
HSP90B1
ULK1
IFNB1
OSM
PECAM1
NOP2
RRBP1
RSL1D1
SOCS1
IQGAP1
CAMP
MRE11
MAP3K7
PARP1
PRKN
NR1H2
MKI67
PRTN3
APOL1
ZEB2
CASP9
CNR1
FADD
VCAM1
VIM
CAPN1
JUN
MAP2K6
CALM1
BRCC3
BHLHE40
ATOH8
ALK
CSNK1A1
TFAP2A
BIRC3
E2F4
MIB1
UBE2D2
SUGT1
TUBB6
TLR8
APAF1
USP9X
XIAP
NOS1
NOS2
TACR1
TAC1
CCL5
EGFR
AKT1
ATF6
PEPD
POP1
BTK
MDM2
AXL
HSP90AA1
BCL2
IL1RN
RIPK1
YWHAE
HSP90AB1
ANXA2
FTO
HSF1
YWHAZ
BECN1
CD14
CRKL
HNRNPA2B1
HUWE1
SRPK1
GSTO1
RAB5A
TNFSF13B
UBE2D3
ATG7
CDC37
IL13
LRPPRC
HNRNPC
IGF2BP3
AHSA1
SEC22B
GPX4
IL6
PRKACA
