# Supplementary material for: Creation of an innovative diagnostic framework for hepatocellular carcinoma employing bioinformatics techniques focused on senescence-related and pyroptosis-related genes
Source: Front Oncol. 2025 Feb 13;15:1485421. doi: 10.3389/fonc.2025.1485421 (PMC11864952; doi:10.3389/fonc.2025.1485421)
Supplement: Supplementary file 5 [file DataSheet5.csv]

	baseMean	log2FoldChange	lfcSE	stat	pvalue	padj
MKI67	1314.845438	3.38048465	0.194016921	17.42365885	5.46E-68	1.41E-65
EZH2	509.9540353	2.415480118	0.139816979	17.27601423	7.13E-67	1.57E-64
PRIM2	331.2123071	1.197436078	0.090551826	13.22376517	6.40E-40	3.70E-38
IGF2BP3	142.0861783	4.888471446	0.371481388	13.15939804	1.50E-39	8.37E-38
COL2A1	340.1111637	7.9087363	0.606860634	13.03221177	8.02E-39	4.19E-37
LCN2	9904.313156	4.731950559	0.37573249	12.59393502	2.28E-36	1.06E-34
EPHA2	1450.904644	-2.07459027	0.166794219	-12.43802263	1.62E-35	7.14E-34
H4C5	21.15995662	3.484283266	0.302915698	11.50248498	1.28E-30	3.90E-29
H4C8	169.4834856	2.660057072	0.232324076	11.44976929	2.36E-30	6.95E-29
PVALB	14.96175022	-3.65376913	0.321990884	-11.34743037	7.64E-30	2.16E-28
TRAF2	1194.800953	1.178307703	0.104906476	11.23198249	2.84E-29	7.64E-28
DNMT3A	1068.458081	1.318630755	0.120899506	10.90683332	1.07E-27	2.50E-26
IL1RN	3279.468216	-2.128198921	0.201075929	-10.58405614	3.53E-26	7.24E-25
DNMT3B	125.034445	1.710618725	0.162772994	10.50922937	7.83E-26	1.55E-24
JUN	7821.057475	-1.544698101	0.147646926	-10.46210809	1.29E-25	2.48E-24
H2AX	1208.311269	1.474758249	0.142624116	10.34017454	4.64E-25	8.51E-24
TLR4	528.9364191	-1.451692014	0.141791674	-10.23820354	1.34E-24	2.38E-23
NDUFA13	37.63115837	1.144154959	0.112928848	10.13164467	4.00E-24	6.81E-23
DNMT1	1683.652659	1.182424483	0.120667472	9.799032512	1.14E-22	1.74E-21
H3C2	14.62867089	3.313387194	0.345454647	9.591381165	8.69E-22	1.24E-20
PTGS2	68.95353676	-2.437410111	0.257870446	-9.45207235	3.32E-21	4.51E-20
BHLHE40	6850.515928	-1.382083507	0.146548768	-9.430877672	4.07E-21	5.47E-20
H3C6	156.4382124	1.822728185	0.194768161	9.358450436	8.09E-21	1.06E-19
MAPK11	381.2378317	1.429989474	0.164215819	8.707988567	3.09E-18	3.20E-17
ANXA2	14229.16333	1.186692145	0.13833078	8.578655752	9.60E-18	9.51E-17
AXL	586.9631679	-1.345995315	0.157151543	-8.564951322	1.08E-17	1.06E-16
H2BC15	92.43612144	1.539278804	0.182001984	8.457483628	2.73E-17	2.56E-16
TSLP	121.6818506	-2.326868289	0.279836596	-8.31509647	9.17E-17	8.13E-16
CITED2	1791.370038	-1.126321948	0.137517206	-8.19040746	2.60E-16	2.23E-15
SERPINH1	4383.671694	1.110495966	0.137711524	8.063929115	7.39E-16	6.05E-15
IL1B	68.83038958	-1.803615425	0.225686914	-7.991670389	1.33E-15	1.06E-14
H1-5	3.548839871	3.101204508	0.391339751	7.924583435	2.29E-15	1.77E-14
H2BC11	69.88369717	1.852446739	0.235722893	7.858577989	3.89E-15	2.92E-14
PRIM1	163.7586155	1.107489073	0.141078208	7.850178175	4.15E-15	3.11E-14
CD14	20276.87067	-1.410330718	0.187475121	-7.522762017	5.36E-14	3.61E-13
H2BC9	8.788672006	2.795388007	0.372819466	7.49796687	6.48E-14	4.32E-13
H2BC17	8.98789358	1.9923033	0.268984989	7.406745286	1.29E-13	8.30E-13
ZEB2	621.2675173	-1.145934553	0.155853919	-7.352619426	1.94E-13	1.22E-12
CNR1	46.01610404	2.667605173	0.363695148	7.334728521	2.22E-13	1.39E-12
TLR3	390.7118871	-1.168718077	0.160083044	-7.300698754	2.86E-13	1.77E-12
APOL1	10721.32931	-1.015677818	0.144615796	-7.023284085	2.17E-12	1.22E-11
H4C9	595.813999	1.058137888	0.152675389	6.930638225	4.19E-12	2.29E-11
H1-2	6799.260123	1.48339754	0.215132202	6.895283568	5.38E-12	2.91E-11
H2BC13	3.238620121	2.565688193	0.37652788	6.814072297	9.49E-12	4.99E-11
H2AC8	120.0070515	1.595979475	0.238407256	6.694341023	2.17E-11	1.09E-10
NOS2	72.5911945	1.528912164	0.229321548	6.667110789	2.61E-11	1.30E-10
SQSTM1	22063.52951	1.083887218	0.164263377	6.598471548	4.15E-11	2.03E-10
ATOH8	883.9412027	-1.629908491	0.254283854	-6.409799376	1.46E-10	6.68E-10
MMP9	471.7037808	1.794172209	0.282452371	6.352123032	2.12E-10	9.57E-10
H3C8	9.714143934	2.993952592	0.472755416	6.332984222	2.40E-10	1.08E-09
GBP1	2553.93269	-1.049159299	0.166136027	-6.315061923	2.70E-10	1.20E-09
TFAP2A	65.9711338	2.016670181	0.330719516	6.097826358	1.08E-09	4.41E-09
IL6	31.92139231	-1.91159332	0.322212818	-5.932704136	2.98E-09	1.16E-08
H3C3	5.816785485	1.637532669	0.280907077	5.829446112	5.56E-09	2.09E-08
H4C4	3.691700059	1.764014108	0.308729409	5.713787074	1.10E-08	4.02E-08
CD274	103.0571632	-1.021095921	0.190321374	-5.36511428	8.09E-08	2.66E-07
APOA1	283414.1321	-1.293917205	0.244618638	-5.289528287	1.23E-07	3.94E-07
H2AC14	1.390873249	2.048520939	0.421890076	4.855579816	1.20E-06	3.41E-06
H2AC4	1.460655	1.661006564	0.372826292	4.45517551	8.38E-06	2.14E-05
TACR1	12.98638384	1.323570512	0.30666912	4.315956274	1.59E-05	3.94E-05
H1-1	1.672019233	1.670998519	0.425744828	3.924882719	8.68E-05	0.000195032
CAMP	2.073539543	-1.303497982	0.347349587	-3.752697663	0.000174942	0.000376666
TNFRSF11B	390.8026329	-1.00909662	0.275065868	-3.668563555	0.000243917	0.000514252
H2BC14	0.65413074	1.361164309	0.375600454	3.623968751	0.000290117	0.000604861
H3C11	0.997864437	1.459268178	0.406949302	3.585872178	0.000335953	0.00069386
H4C1	0.845388217	1.300764916	0.389597239	3.338742641	0.000841585	0.001643074
H2BC1	0.859238063	1.419984775	0.455255839	3.119091844	0.001814094	0.003378206
ADIPOQ	1.377709757	1.883629962	0.838294444	2.246978941	0.024641373	0.03778725
